# Supplementary material for: FNIP1 abrogation promotes functional revascularization of ischemic skeletal muscle by driving macrophage recruitment
Source: Nat Commun. 2023 Nov 6;14:7136. doi: 10.1038/s41467-023-42690-9 (PMC10628247; doi:10.1038/s41467-023-42690-9)
Supplement: Supplementary file 4 — Source Data [file 41467_2023_42690_MOESM4_ESM.xlsx]

## Sheet: Figure 1
Fig. 1a
Q-PCR	Gene	NORMALIZED		Western blot	FNIP1/α-Tubulin
Control-1	Fnip1	1.03841		Control-1	1.11
Control-2	Fnip1	0.800121		Control-2	0.918382
Control-3	Fnip1	0.938222		Control-3	1.03363
Control-4	Fnip1	1.00054		Control-4	0.937989
Control-5	Fnip1	1.13003		Swimming-1	0.487013
Control-6	Fnip1	1.09267		Swimming-2	0.66365
Swimming-1	Fnip1	0.728849		Swimming-3	0.570726
Swimming-2	Fnip1	0.761145		Swimming-4	0.767321
Swimming-3	Fnip1	0.706684
Swimming-4	Fnip1	0.808917		AVERAGE
Swimming-5	Fnip1	0.702026		Control	1
Swimming-6	Fnip1	0.755488		Swimming	0.622178
AVERAGE
Control		1
Swimming		0.743851
Fig. 1c
CD31
sample	No. of capillaries per mm2		sample	No. of capillaries per mm2
NTG-1	392.895		MCK-FNIP1 Tg-1	271.153
NTG-2	387.361		MCK-FNIP1 Tg-2	226.883
NTG-3	453.766		MCK-FNIP1 Tg-3	254.551
NTG-4	398.428		MCK-FNIP1 Tg-4	226.883
NTG-5	470.367		MCK-FNIP1 Tg-5	249.018
NTG-6	597.643		MCK-FNIP1 Tg-6	260.085
NTG-7	403.962		MCK-FNIP1 Tg-7	182.613
NTG-8	354.159		MCK-FNIP1 Tg-8	204.748
NTG-9	426.097		MCK-FNIP1 Tg-9	249.018
AVERAGE			AVERAGE
NTG	431.631		MCK-FNIP1 Tg	236.106
Fig. 1f
Q-PCR
Gene	Fnip1+/+-1	Fnip1+/+-2	Fnip1+/+-3	Fnip1+/+-4	Fnip1+/+-5	FNIP1 KO-1	FNIP1 KO-2	FNIP1 KO-3	FNIP1 KO-4	FNIP1 KO-5	FNIP1 TgKO-1	FNIP1 TgKO-2	FNIP1 TgKO-3	FNIP1 TgKO-4	FNIP1 TgKO-5	FNIP1 TgKO-6
Vegfa	1.23106	1.0774	0.887518	0.903271	0.900754	2.07191	1.53213	1.63775	1.96119	2.1239	0.729019	0.42116	0.469572	0.684168	0.361171
Vegfa120	1.28437	1.0316	0.678077	1.23124	0.774718	0.861896	1.19819	1.114	0.871252	0.897053	0.696274	0.645309	0.780739	1.01482	0.382789
Vegfa164	1.19161	1.33678	0.829889	1.04144	0.600283	1.50461	2.09606	1.94961	2.12246	1.92771	0.506844	0.406607	0.545156	0.716902	0.341649
Vegfa188	0.927687	0.790096	1.06663	0.856398	1.35919	2.64629	1.3601	1.43143	2.11595	2.57083	1.22694	0.569931	0.435562	0.64125	0.287697
Vegfb167	1.00897	1.18782	0.977875	0.983177	0.842157	2.7031	2.67122	2.06218	2.03415	1.69273	0.629949	0.744251	0.834234	0.682912	0.43896	0.598213
Vegfb186	1.73316	1.16476	0.751099	0.727868	0.623107	2.97084	2.34985	1.4225	1.75811	1.7093	0.494946	0.636218	1.00415	0.714253	0.472622	0.630497
Esm1	1.43752	0.838781	0.920713	0.883542	0.919445	5.00037	5.80826	5.45771	8.00499	7.3402	0.876539	0.951286	0.616885	0.936411	0.539822
Nrp1	1.11658	0.627363	0.859756	0.912939	1.48337	1.76886	1.01702	1.1164	1.48466	1.84927	1.33659	1.16213	0.570703	1.12566	0.544316
Nrp2	1.16307	0.923754	1.25611	0.813064	0.844007	2.74826	2.0951	1.64436	2.55959	3.66772	1.23657	1.57357	0.746889	1.4153	0.405505
AVERAGE	Fnip1+/+	FNIP1 KO	FNIP1 TgKO
Vegfa	1	1.86537	0.533018
Vegfa120	1	0.988479	0.703987
Vegfa164	1	1.92009	0.503432
Vegfa188	1	2.02492	0.632276
Vegfb	1	2.23268	0.654753
Esm1	1	2.04212	0.65878
Nrp1	1	6.3223	0.784189
Nrp2	1	1.44724	0.947879
Fig. 1h
CD31			Microspheres
sample	No. of capillaries per mm2		sample	No. of capillaries per mm2
Fnip1+/+-1	486.968		Fnip1+/+-1	33.2024
Fnip1+/+-2	348.625		Fnip1+/+-2	49.8035
Fnip1+/+-3	332.024		Fnip1+/+-3	60.871
Fnip1+/+-4	315.422		Fnip1+/+-4	33.2024
Fnip1+/+-5	387.361		FNIP1 KO-1	88.5396
Fnip1+/+-6	426.097		FNIP1 KO-2	99.6071
Fnip1+/+-7	481.434		FNIP1 KO-3	66.4047
FNIP1 KO-1	2329.7		FNIP1 KO-4	77.4722
FNIP1 KO-2	1339.16		FNIP1 TgKO-1	49.8035
FNIP1 KO-3	2800.07		FNIP1 TgKO-2	38.7361
FNIP1 KO-4	1654.58		FNIP1 TgKO-3	44.2698
FNIP1 KO-5	1781.86		FNIP1 TgKO-4	38.7361
FNIP1 KO-6	1449.84
FNIP1 KO-7	1438.77		AVERAGE
FNIP1 TgKO-1	254.551		Fnip1+/+	44.2698
FNIP1 TgKO-2	276.686		FNIP1 KO	83.0059
FNIP1 TgKO-3	348.625		FNIP1 TgKO	42.8864
FNIP1 TgKO-4	282.22
FNIP1 TgKO-5	320.956
FNIP1 TgKO-6	188.147
FNIP1 TgKO-7	415.03
AVERAGE
Fnip1+/+	396.847
FNIP1 KO	1827.71
FNIP1 TgKO	298.031
Fig. 1j
PDGFRβ			NG2
sample	Pericytes per mm2		sample	Pericytes per mm2
Fnip1+/+-1	304.355		Fnip1+/+-1	437.164
Fnip1+/+-2	558.907		Fnip1+/+-2	403.962
Fnip1+/+-3	409.496		Fnip1+/+-3	459.299
Fnip1+/+-4	348.625		Fnip1+/+-4	359.692
Fnip1+/+-5	409.496		Fnip1+/+-5	498.035
Fnip1+/+-6	503.569		Fnip1+/+-6	453.766
FNIP1 KO-1	1527.31		FNIP1 KO-1	1449.84
FNIP1 KO-2	1123.35		FNIP1 KO-2	1245.09
FNIP1 KO-3	1305.96		FNIP1 KO-3	1361.3
FNIP1 KO-4	1400.03		FNIP1 KO-4	1416.63
FNIP1 KO-5	1543.91		FNIP1 KO-5	1637.98
FNIP1 KO-6	1278.29		FNIP1 KO-6	1804
FNIP1 TgKO-1	437.164		FNIP1 TgKO-1	448.232
FNIP1 TgKO-2	525.704		FNIP1 TgKO-2	381.827
FNIP1 TgKO-3	276.686		FNIP1 TgKO-3	343.091
FNIP1 TgKO-4	481.434		FNIP1 TgKO-4	298.821
FNIP1 TgKO-5	437.164		FNIP1 TgKO-5	398.428
FNIP1 TgKO-6	514.637		FNIP1 TgKO-6	359.692
AVERAGE			AVERAGE
Fnip1+/+	422.408		Fnip1+/+	435.32
FNIP1 KO	1363.14		FNIP1 KO	1485.81
FNIP1 TgKO	445.465		FNIP1 TgKO	371.682

## Sheet: Figure 2
Fig. 2e
CD31			Microspheres
sample	No. of capillaries per mm2		sample	No. of capillaries per mm2
Fnip1f/f-1	509.103		Fnip1f/f-1	55.3373
Fnip1f/f-2	354.159		Fnip1f/f-2	38.7361
Fnip1f/f-3	359.692		Fnip1f/f-3	49.8035
Fnip1f/f-4	409.496		Fnip1f/f-4	44.2698
Fnip1f/f-5	276.686		Fnip1f/f-5	38.7361
Fnip1f/f-6	415.03		Fnip1f/f-6	33.2024
FNIP1 MKO-1	1195.29		FNIP1 MKO-1	94.0734
FNIP1 MKO-2	2147.09		FNIP1 MKO-2	99.6071
FNIP1 MKO-3	1394.5		FNIP1 MKO-3	88.5396
FNIP1 MKO-4	1206.35		FNIP1 MKO-4	99.6071
FNIP1 MKO-5	1322.56		FNIP1 MKO-5	110.675
FNIP1 MKO-6	1449.84		FNIP1 MKO-6	88.5396
AVERAGE			AVERAGE
Fnip1f/f	387.361		Fnip1f/f	43.3475
FNIP1 MKO	1452.6		FNIP1 MKO	96.8402
Fig. 2g
sample	Pericyte density per mm2 (PDGFRβ)			Capillary density per mm2 (CD31)
Fnip1f/f-1	503.569		Fnip1f/f-1	442.698
Fnip1f/f-2	431.631		Fnip1f/f-2	359.692
Fnip1f/f-3	337.557		Fnip1f/f-3	348.625
Fnip1f/f-4	409.496		Fnip1f/f-4	381.827
Fnip1f/f-5	343.091		Fnip1f/f-5	282.22
Fnip1f/f-6	481.434		Fnip1f/f-6	437.164
Fnip1f/f-7	387.361		Fnip1f/f-7	376.293
FNIP1 MKO-1	1660.12		FNIP1 MKO-1	1654.58
FNIP1 MKO-2	1383.43		FNIP1 MKO-2	1289.36
FNIP1 MKO-3	1599.25		FNIP1 MKO-3	1543.91
FNIP1 MKO-4	1654.58		FNIP1 MKO-4	1582.65
FNIP1 MKO-5	1931.27		FNIP1 MKO-5	1898.07
FNIP1 MKO-6	1964.47		FNIP1 MKO-6	1820.6
FNIP1 MKO-7	1781.86		FNIP1 MKO-7	1665.65
AVERAGE			AVERAGE
Fnip1f/f	413.449		Fnip1f/f	375.503
FNIP1 MKO	1710.71		FNIP1 MKO	1636.4
Fig. 2h
	PDGFRβ+/CD31+
Fnip1f/f-1	1.1375
Fnip1f/f-2	1.2
Fnip1f/f-3	0.968254
Fnip1f/f-4	1.07246
Fnip1f/f-5	1.21569
Fnip1f/f-6	1.10127
Fnip1f/f-7	1.02941
FNIP1 MKO-1	1.00334
FNIP1 MKO-2	1.07296
FNIP1 MKO-3	1.03584
FNIP1 MKO-4	1.04545
FNIP1 MKO-5	1.01749
FNIP1 MKO-6	1.07903
FNIP1 MKO-7	1.06977
AVERAGE
Fnip1f/f	1.10351
FNIP1 MKO	1.04627
Fig. 2j
	Pericyte density per mm2 (NG2)			Capillary density per mm2 (CD31)
Fnip1f/f-1	426.097		Fnip1f/f-1	348.625
Fnip1f/f-2	470.367		Fnip1f/f-2	365.226
Fnip1f/f-3	481.434		Fnip1f/f-3	426.097
Fnip1f/f-4	603.176		Fnip1f/f-4	586.575
Fnip1f/f-5	409.496		Fnip1f/f-5	392.895
Fnip1f/f-6	498.035		Fnip1f/f-6	525.704
Fnip1f/f-7	459.299		Fnip1f/f-7	470.367
Fnip1f/f-8	536.772		Fnip1f/f-8	431.631
Fnip1f/f-9	475.901		Fnip1f/f-9	403.962
FNIP1 MKO-1	1339.16		FNIP1 MKO-1	1034.81
FNIP1 MKO-2	1156.55		FNIP1 MKO-2	913.065
FNIP1 MKO-3	1344.7		FNIP1 MKO-3	1173.15
FNIP1 MKO-4	1560.51		FNIP1 MKO-4	1405.57
FNIP1 MKO-5	1660.12		FNIP1 MKO-5	1554.98
FNIP1 MKO-6	1936.8		FNIP1 MKO-6	1947.87
FNIP1 MKO-7	1615.85		FNIP1 MKO-7	1438.77
FNIP1 MKO-8	1106.75		FNIP1 MKO-8	1007.14
FNIP1 MKO-9	1361.3		FNIP1 MKO-9	1355.76
AVERAGE			AVERAGE
Fnip1f/f	484.509		Fnip1f/f	439.009
FNIP1 MKO	1453.53		FNIP1 MKO	1314.57
Fig. 2k
	NG2+/CD31+
Fnip1f/f-1	1.22222
Fnip1f/f-2	1.28788
Fnip1f/f-3	1.12987
Fnip1f/f-4	1.0283
Fnip1f/f-5	1.04225
Fnip1f/f-6	0.947368
Fnip1f/f-7	0.976471
Fnip1f/f-8	1.24359
Fnip1f/f-9	1.17808
FNIP1 MKO-1	1.29412
FNIP1 MKO-2	1.26667
FNIP1 MKO-3	1.14623
FNIP1 MKO-4	1.11024
FNIP1 MKO-5	1.06762
FNIP1 MKO-6	0.994318
FNIP1 MKO-7	1.12308
FNIP1 MKO-8	1.0989
FNIP1 MKO-9	1.00408
AVERAGE
Fnip1f/f	1.11734
FNIP1 MKO	1.1228
Fig. 2m
Basal Blood Flow
sample	Laser Doppler Blood Flow (PU)
Fnip1f/f-1	602.967
Fnip1f/f-2	424.867
Fnip1f/f-3	500.1
Fnip1f/f-4	427.6
Fnip1f/f-5	570.45
Fnip1f/f-6	686.5
Fnip1f/f-7	675.55
FNIP1 MKO-1	1322.07
FNIP1 MKO-2	852.8
FNIP1 MKO-3	711.133
FNIP1 MKO-4	1143.53
FNIP1 MKO-5	870.65
FNIP1 MKO-6	891.7
FNIP1 MKO-7	1000.55
FNIP1 MKO-8	1368.65
AVERAGE
Fnip1f/f	555.433
FNIP1 MKO	1020.14

## Sheet: Figure 3
Fig. 3d
Q-PCR
Gene	Fnip1+/+-1	Fnip1+/+-2	Fnip1+/+-3	Fnip1+/+-4	Fnip1+/+-5	Fnip1-/--1	Fnip1-/--2	Fnip1-/--3	Fnip1-/--4	Fnip1-/--5	Fnip1-/-, AMPKα1/α2f/f/Myf5-Cre-1	Fnip1-/-, AMPKα1/α2f/f/Myf5-Cre-2	Fnip1-/-, AMPKα1/α2f/f/Myf5-Cre-3	Fnip1-/-, AMPKα1/α2f/f/Myf5-Cre-4	Fnip1-/-, AMPKα1/α2f/f/Myf5-Cre-5
Vegfa	1.34668	1.04906	0.989716	0.734481	0.880062	2.50971	1.82886	1.53832	1.8467	1.9954	1.63522	2.27135	1.57689	1.71341	1.60624
Vegfa120	1.14679	0.903828	0.915168	1.09009	0.944119	0.964619	1.24693	0.874674	1.01032	0.730475	0.861703	1.03857	1.1487	1.27178	0.903545
Vegfa164	1.72728	1.12944	0.879106	0.646941	0.617225	2.19316	2.14668	1.8776	1.98164	1.6696	1.07992	1.701	1.43365	1.4582	0.96551
Vegfa188	1.5704	0.993163	0.843985	0.823284	0.769166	3.26693	2.09457	1.69045	1.66491	2.22325	1.96104	2.44485	2.16324	1.98299	1.8228
Vegfb167	0.911583	1.11841	0.994088	1.09539	0.880531	2.49052	2.01593	1.64313	2.29174	1.99508	1.67765	1.48087	1.53842	1.71291	1.5225
Vegfb186	1.10473	1.04876	0.863752	1.12794	0.854818	2.27946	2.17903	1.55691	2.00512	2.04725	1.60068	1.77607	1.70372	1.56774	1.64569
Esm1	1.2395	1.06161	1.03815	0.688897	0.971839	3.50585	2.25561	1.85807	1.70008	2.02007	1.83031	2.61376	1.82118	2.02825	1.94532
AVERAGE	Fnip1+/+	Fnip1-/-	Fnip1-/-, AMPKα1/α2f/f/Myf5-Cre
Vegfa	1	1.9438	1.76062
Vegfa120	1	0.965405	1.04486
Vegfa164	1	1.97374	1.32766
Vegfa188	1	2.18802	2.07499
Vegfb167	1	2.08728	1.58647
Vegfb186	1	2.01356	1.65878
Esm1	1	2.26794	2.04776
Fig. 3g
CD31			Microspheres			PDGFRβ			NG2
sample	No. of capillaries per mm2		sample	No. of capillaries per mm2		sample	Pericytes per mm2		sample	Pericytes per mm2
Fnip1+/+-1	320.956		Fnip1+/+-1	38.7361		Fnip1+/+-1	343.091		Fnip1+/+-1	370.76
Fnip1+/+-2	448.232		Fnip1+/+-2	33.2024		Fnip1+/+-2	575.508		Fnip1+/+-2	320.956
Fnip1+/+-3	221.349		Fnip1+/+-3	55.3373		Fnip1+/+-3	503.569		Fnip1+/+-3	398.428
Fnip1+/+-4	442.698		Fnip1+/+-4	60.871		Fnip1+/+-4	326.49		Fnip1+/+-4	498.035
Fnip1+/+-5	608.71		Fnip1-/--1	94.0734		Fnip1+/+-5	381.827		Fnip1+/+-5	492.502
Fnip1+/+-6	453.766		Fnip1-/--2	71.9385		Fnip1+/+-6	442.698		Fnip1+/+-6	442.698
Fnip1-/--1	1654.58		Fnip1-/--3	83.0059		Fnip1-/--1	1112.28		Fnip1-/--1	1300.43
Fnip1-/--2	1516.24		Fnip1-/--4	94.0734		Fnip1-/--2	1294.89		Fnip1-/--2	1477.51
Fnip1-/--3	1770.79		Fnip1-/-, AMPKα1/α2f/f/Myf5-Cre-1	77.4722		Fnip1-/--3	1339.16		Fnip1-/--3	1593.71
Fnip1-/--4	1831.66		Fnip1-/-, AMPKα1/α2f/f/Myf5-Cre-2	83.0059		Fnip1-/--4	1128.88		Fnip1-/--4	1671.19
Fnip1-/--5	1333.63		Fnip1-/-, AMPKα1/α2f/f/Myf5-Cre-3	88.5396		Fnip1-/--5	1267.22		Fnip1-/--5	1654.58
Fnip1-/--6	1549.44		Fnip1-/-, AMPKα1/α2f/f/Myf5-Cre-4	83.0059		Fnip1-/--6	1687.79		Fnip1-/--6	1416.63
Fnip1-/-, AMPKα1/α2f/f/Myf5-Cre-1	2224.56					Fnip1-/-, AMPKα1/α2f/f/Myf5-Cre-1	1294.89		Fnip1-/-, AMPKα1/α2f/f/Myf5-Cre-1	1361.3
Fnip1-/-, AMPKα1/α2f/f/Myf5-Cre-2	1400.03		AVERAGE			Fnip1-/-, AMPKα1/α2f/f/Myf5-Cre-2	1781.86		Fnip1-/-, AMPKα1/α2f/f/Myf5-Cre-2	1532.84
Fnip1-/-, AMPKα1/α2f/f/Myf5-Cre-3	1112.28		Fnip1+/+	47.0367		Fnip1-/-, AMPKα1/α2f/f/Myf5-Cre-3	1815.06		Fnip1-/-, AMPKα1/α2f/f/Myf5-Cre-3	1599.25
Fnip1-/-, AMPKα1/α2f/f/Myf5-Cre-4	1981.07		Fnip1-/-	85.7728		Fnip1-/-, AMPKα1/α2f/f/Myf5-Cre-4	1073.54		Fnip1-/-, AMPKα1/α2f/f/Myf5-Cre-4	1726.52
Fnip1-/-, AMPKα1/α2f/f/Myf5-Cre-5	1339.16		Fnip1-/-, AMPKα1/α2f/f/Myf5-Cre	83.0059		Fnip1-/-, AMPKα1/α2f/f/Myf5-Cre-5	1222.95		Fnip1-/-, AMPKα1/α2f/f/Myf5-Cre-5	1781.86
Fnip1-/-, AMPKα1/α2f/f/Myf5-Cre-6	1400.03					Fnip1-/-, AMPKα1/α2f/f/Myf5-Cre-6	1222.95		Fnip1-/-, AMPKα1/α2f/f/Myf5-Cre-6	1388.97
AVERAGE						AVERAGE			AVERAGE
Fnip1+/+	415.952					Fnip1+/+	428.864		Fnip1+/+	420.563
Fnip1-/-	1609.39					Fnip1-/-	1305.04		Fnip1-/-	1519.01
Fnip1-/-, AMPKα1/α2f/f/Myf5-Cre	1576.19					Fnip1-/-, AMPKα1/α2f/f/Myf5-Cre	1401.88		Fnip1-/-, AMPKα1/α2f/f/Myf5-Cre	1565.12

## Sheet: Figure 4
Fig. 4a
F4/80
sample	Macrophages per mm2
Fnip1f/f-1	71.9385
Fnip1f/f-2	60.871
Fnip1f/f-3	116.208
Fnip1f/f-4	94.0734
Fnip1f/f-5	88.5396
Fnip1f/f-6	66.4047
Fnip1f/f-7	116.208
FNIP1 MKO-1	243.484
FNIP1 MKO-2	309.889
FNIP1 MKO-3	160.478
FNIP1 MKO-4	193.68
FNIP1 MKO-5	237.95
FNIP1 MKO-6	287.754
FNIP1 MKO-7	276.686
AVERAGE
Fnip1f/f	87.7491
FNIP1 MKO	244.275
Fig. 4b
Q-PCR
Gene	Fnip1f/f-1	Fnip1f/f-2	Fnip1f/f-3	Fnip1f/f-4	Fnip1f/f-5	Fnip1f/f-6	Fnip1f/f-7	Fnip1f/f-8	FNIP1 MKO-1	FNIP1 MKO-2	FNIP1 MKO-3	FNIP1 MKO-4	FNIP1 MKO-5	FNIP1 MKO-6	FNIP1 MKO-7	FNIP1 MKO-8
F4/80	1.01207	0.627766	1.27779	1.08238	0.923233	1.07677			3.67688	2.61956	1.73028	2.18824	1.72623	1.47273
Il1b	0.382179	0.955629	0.800073	2.10364	0.715876	1.0426			2.71914	2.63349	2.01769	4.92349	2.85991	1.86874
Tnfa	1.26728	0.702756	0.548657	1.04883	1.1181	1.31437			2.28623	4.10962	2.63745	5.1088	3.49784	3.95794
Nos2	1.06572	0.840351	1.14582	0.80465	1.00257	1.14088			2.36776	2.59167	2.85796	2.67197	3.06079	2.67919
Chil3	0.76874	0.999665	1.09699	1.13461	1.01409	0.985911			4.26037	7.97727	1.65724	2.16658	6.55898	3.48457
Arg1	0.730321	1.01892	1.04294	1.20782	0.993932	1.00607			5.17319	1.46089	4.00656	1.58513	1.17986	5.89676
Retnla	0.888995	0.916146	1.01963	1.17523	0.879442	1.12056			1.06403	1.02849	0.504837	0.718368	0.816866	1.04736
Il10	1.09375	0.916548	0.888401	0.837571	1.18862	0.958787	1.14416	0.972172	0.843396	0.706755	0.823182	1.67514	0.719109	0.849263	0.789649	0.975547
Ccl4	0.890195	1.13068	0.954088	1.00152	1.04768	0.693609	1.39203	0.890195	1.03684	1.42622	0.868859	2.49181	0.77765	1.21183	1.52329	1.8819
Tgfb1	1.09222	0.777685	0.902662	0.95413	1.2899	0.915263	1.14652	0.921629	1.19935	1.62142	1.01907	1.18695	1.317	1.3921	1.25029	1.00853
Tgfb2	1.07909	0.989532	0.80934	0.661961	0.910555	0.779066	1.56897	1.20148	0.771008	0.532118	0.474611	0.992967	0.773685	0.932915	0.861437	0.876495
Tgfb3	1.05489	0.899431	1.00841	0.960652	1.12279	0.911987	1.14241	0.899431	0.710588	0.766887	0.470441	0.605872	0.842113	0.635994	0.89632	0.57518
AVERAGE	Fnip1f/f	FNIP1 MKO
F4/80	1	2.23565
Il1b	1	2.83708
Tnfa	1	3.59965
Nos2	1	2.70489
Chil3	1	4.35084
Arg1	1	3.21707
Retnla	1	0.863325
Il10	1	0.922755
Ccl4	1	1.4023
Tgfb1	1	1.24934
Tgfb2	1	0.776905
Tgfb3	1	0.687924
Fig. 4c
CD80
sample	M1 Macrophages per mm2
Fnip1f/f-1	16.0342
Fnip1f/f-2	26.7237
Fnip1f/f-3	13.3618
Fnip1f/f-4	16.0342
Fnip1f/f-5	26.7237
Fnip1f/f-6	16.0342
FNIP1 MKO-1	48.1026
FNIP1 MKO-2	32.0684
FNIP1 MKO-3	40.0855
FNIP1 MKO-4	89.0789
FNIP1 MKO-5	83.7341
FNIP1 MKO-6	58.7921
AVERAGE
Fnip1f/f	19.152
FNIP1 MKO	58.6436
Fig. 4d
CD206
sample	M2 Macrophages per mm2
Fnip1f/f-1	64.1368
Fnip1f/f-2	58.7921
Fnip1f/f-3	58.7921
Fnip1f/f-4	42.7579
Fnip1f/f-5	74.8263
Fnip1f/f-6	80.171
FNIP1 MKO-1	133.618
FNIP1 MKO-2	152.325
FNIP1 MKO-3	224.479
FNIP1 MKO-4	203.1
FNIP1 MKO-5	187.066
FNIP1 MKO-6	238.731
AVERAGE
Fnip1f/f	63.246
FNIP1 MKO	189.886
Fig. 4f
CD31			F4/80
sample	No. of capillaries per mm2		sample	No. of capillaries per mm2
AAV-GFP-1	652.98		AAV-GFP-1	66.4047
AAV-GFP-2	464.833		AAV-GFP-2	149.411
AAV-GFP-3	426.097		AAV-GFP-3	138.343
AAV-GFP-4	619.778		AAV-GFP-4	99.6071
AAV-GFP-5	592.109		AAV-GFP-5	105.141
AAV-GFP-6	636.379		AAV-GFP-6	66.4047
AAV-GFP-7	547.839		AAV-GFP-7	94.0734
AAV-GFP-8	719.385		AAV-Cre-1	237.95
AAV-GFP-9	879.863		AAV-Cre-2	509.103
AAV-Cre-1	1189.75		AAV-Cre-3	415.03
AAV-Cre-2	1577.11		AAV-Cre-4	437.164
AAV-Cre-3	1151.02		AAV-Cre-5	304.355
AAV-Cre-4	1571.58		AAV-Cre-6	359.692
AAV-Cre-5	1920.2		AAV-Cre-7	293.288
AAV-Cre-6	1649.05
AAV-Cre-7	1654.58		AVERAGE
AAV-Cre-8	1792.93		AAV-GFP	102.769
AAV-Cre-9	1488.57		AAV-Cre	365.226
AVERAGE
AAV-GFP	615.473
AAV-Cre	1554.98
Fig. 4g
Q-PCR
Gene	AAV-GFP-1	AAV-GFP-2	AAV-GFP-3	AAV-GFP-4	AAV-GFP-5	AAV-Cre-1	AAV-Cre-2	AAV-Cre-3	AAV-Cre-4	AAV-Cre-5
Il1b	0.598724	0.657517	0.5303	1.37704	1.83642	1.9318	2.51698	2.13345	4.9782	2.25838
Tnfα	0.74046	0.645204	0.449398	2.18193	0.983011	5.11901	2.966	4.12901	4.10902	2.99101
Nos2	0.940028	0.900809	0.989931	1.23453	0.934704	2.29921	2.31799	1.87954	1.97381	2.30573
F4/80	0.955228	0.292632	0.328608	1.71337	1.71016	3.17992	2.29189	3.44752	2.38976	2.43283
Chil3	1.10785	1.03033	0.816785	1.14762	0.897414	2.27453	1.95945	0.919964	0.805785	0.449693
Arg1	1.23129	0.623278	0.905184	1.13814	1.10211	3.86377	2.61482	1.73649	1.19229	1.72304
Renlta	0.440775	1.48388	0.797345	1.01675	1.26125	0.471979	1.02923	1.25695	0.611126	0.703538
AVERAGE	AAV-GFP	AAV-Cre
Il1b	1	2.76376
Tnfα	1	3.86281
Nos2	1	2.15526
F4/80	1	2.74838
Chil3	1	1.28188
Arg1	1	2.22608
Renlta	1	0.814565
Fig. 4i
Q-PCR
Gene	AAV-GFP-1	AAV-GFP-2	AAV-GFP-3	AAV-GFP-4	AAV-GFP-5	AAV-GFP-6	AAV-GFP-7	AAV-Cre-1	AAV-Cre-2	AAV-Cre-3	AAV-Cre-4	AAV-Cre+Clod-1	AAV-Cre+Clod-2	AAV-Cre+Clod-3	AAV-Cre+Clod-4
Fnip1	1.5124	0.720184	1.12411	1.17638	1.18022	0.543843	0.742867	0.0377913	0.0258519	0.0401247	0.056278	0.0999611	0.15257	0.0747211	0.196049
F4/80	1.11384	0.593217	1.61591	0.998622	1.05822	0.870244	0.749948	1.63696	1.87478	2.85543	2.53887	0.71639	0.886704	1.95834	1.14586
AVERAGE	AAV-GFP	AAV-Cre	AAV-Cre+Clod
Fnip1	1	0.0400115	0.130825
F4/80	1	2.22651	1.17682
Fig. 4k
	F4/80	CD31	PDGFRβ
sample	Macrophges per mm2	No. of capillaries per mm2	Pericytes per mm2
AAV-GFP-1	116.208	547.839	509.103
AAV-GFP-2	66.4047	481.434	387.361
AAV-GFP-3	77.4722	664.047	531.238
AAV-GFP-4	99.6071	509.103	481.434
AAV-GFP-5	110.675	614.244	586.575
AAV-GFP-6	94.0734	636.379	641.912
AAV-GFP-7	105.141	387.361	531.238
AAV-GFP-8	99.6071	547.839	547.839
AAV-Cre-1	542.305	1604.78	874.329
AAV-Cre-2	481.434	1792.93	1173.15
AAV-Cre-3	320.956	990.537	1300.43
AAV-Cre-4	359.692	1128.88	1411.1
AAV-Cre-5	376.293	1272.76	1101.21
AAV-Cre+Clod-1	204.748	785.789	713.851
AAV-Cre+Clod-2	143.877	547.839	813.458
AAV-Cre+Clod-3	154.944	619.778	608.71
AAV-Cre+Clod-4	121.742	558.907	547.839
AAV-Cre+Clod-5	171.546	708.317	735.986
AVERAGE
AAV-GFP	96.1485	548.531	527.088
AAV-Cre	416.136	1357.98	1172.04
AAV-Cre+Clod	159.371	644.126	683.969

## Sheet: Figure 5
Fig. 5c
Q-PCR
Gene	Fnip1f/f-1	Fnip1f/f-2	Fnip1f/f-3	Fnip1f/f-4	Fnip1f/f-5	Fnip1f/f-6	Fnip1f/f-7	FNIP1 MKO-1	FNIP1 MKO-2	FNIP1 MKO-3	FNIP1 MKO-4	FNIP1 MKO-5	FNIP1 MKO-6	FNIP1 MKO-7
Ccl5	0.675371	1.25085	0.630935	0.62822	1.60562	1.0021	1.2069	3.31568	1.35427	4.28213	2.82216	3.12947	4.20949	2.13532
Ccl8	0.659875	0.256399	1.29388	1.23955	1.14314	0.778841	1.62832	3.61632	1.59529	8.24654	3.5092	7.40837	3.55546	5.03593
Ccl12	0.296235	0.971614	0.948671	0.912199	1.87867	1.10628	0.886338	0.81041	3.51694	3.58417	1.14726	1.95436	1.62709	2.79223
Ccl28	1.10138	1.30862	0.710744	0.781805	1.01887	0.866193	1.21239	1.25478	0.676247	0.408672	0.654143	0.992356	1.15028	1.19837
Cxcl9	1.09309	0.857134	0.881782	0.914148	0.577765	1.36391	1.31218	2.10272	0.637952	2.59149	3.44829	5.8891	3.22905	4.17558
Cxcl10	1.09768	0.115065	0.796415	0.531103	2.36186	0.732379	1.3655	4.5126	4.40425	0.801301	2.57663	4.49464	5.53906	5.58112
Cxcl13	0.796099	0.177686	1.1651	1.22036	1.29946	0.981877	1.35942	2.99336	4.2764	3.65816	3.29044	5.68299	2.81384	3.49828
AVERAGE	Fnip1f/f	FNIP1 MKO
Ccl5	1	3.0355
Ccl8	1	4.70959
Ccl12	1	2.20464
Ccl28	1	0.904979
Cxcl9	1	3.15346
Cxcl10	1	3.98709
Cxcl13	1	3.74478
Fig. 5e
Western blot	NORMALIZED
Fnip1f/f-1	0.564521
Fnip1f/f-2	1.00363
Fnip1f/f-3	1.43185
FNIP1 MKO-1	3.11089
FNIP1 MKO-2	2.72002
FNIP1 MKO-3	4.31552
AVERAGE
Fnip1f/f	1
FNIP1 MKO	3.38214
Fig. 5g
Luc-ccl13
Vector-1	Vector-2	Vector-3	ERRβ-1	ERRβ-2	ERRβ-3	PGC-1α-1	PGC-1α-2	PGC-1α-3	PGC-1α+ ERRβ-1	PGC-1α+ ERRβ-2	PGC-1α+ ERRβ-3
1	1	1	1.91905	2.07569	1.03451	1.18982	1.51012	1.43342	2.04032	3.22474	2.79149
AVERAGE	Vector	ERRβ	PGC-1α	PGC-1α+ ERRβ
	1	1.67642	1.37778	2.68552

## Sheet: Figure 6
Fig. 6b
F4/80
sample	Macrophges per mm2
Fnip1+/+-1	77.4722
Fnip1+/+-2	66.4047
Fnip1+/+-3	66.4047
Fnip1+/+-4	71.9385
Fnip1+/+-5	110.675
Fnip1+/+-6	94.0734
Fnip1-/--1	188.147
Fnip1-/--2	226.883
Fnip1-/--3	221.349
Fnip1-/--4	304.355
Fnip1-/--5	182.613
Fnip1-/--6	226.883
Fnip1-/-,PGC-1αf/f/MCK-Cre-1	127.276
Fnip1-/-,PGC-1αf/f/MCK-Cre-2	132.809
Fnip1-/-,PGC-1αf/f/MCK-Cre-3	127.276
Fnip1-/-,PGC-1αf/f/MCK-Cre-4	88.5396
Fnip1-/-,PGC-1αf/f/MCK-Cre-5	110.675
Fnip1-/-,PGC-1αf/f/MCK-Cre-6	138.343
AVERAGE
Fnip1+/+	81.1613
Fnip1-/-	225.038
Fnip1-/-,PGC-1αf/f/MCK-Cre	120.82
Fig. 6c
Q-PCR
Gene	Fnip1+/+-1	Fnip1+/+-2	Fnip1+/+-3	Fnip1+/+-4	Fnip1+/+-5	Fnip1-/--1	Fnip1-/--2	Fnip1-/--3	Fnip1-/--4	Fnip1-/--5	Fnip1-/-,PGC-1αf/f/MCK-Cre-1	Fnip1-/-,PGC-1αf/f/MCK-Cre-2	Fnip1-/-,PGC-1αf/f/MCK-Cre-3	Fnip1-/-,PGC-1αf/f/MCK-Cre-4	Fnip1-/-,PGC-1αf/f/MCK-Cre-5
Il1b	1.99147	0.929279	0.770484	0.590544	0.718219	2.48755	6.84772	4.82783	6.16895	2.60606	1.52128	1.5945	2.09433	2.60715	1.90339
Tnfα	1.15321	0.72561	0.492258	1.56042	1.06849	2.6487	5.12893	5.21062	3.28502	3.47952	0.408578	1.06902	0.64414	1.10961	3.20361
Nos2	1.24423	1.04423	0.994315	0.95666	0.760568	2.25279	4.08289	3.90634	2.78995	2.53219	0.810482	1.36916	1.16933	1.26131	1.39543
F4/80	1.23895	1.06547	1.03028	0.957831	0.707473	2.72855	2.6402	2.39468	2.97362	2.50704	1.07946	1.52089	1.90844	1.27965	1.47144
Chil3	0.789773	1.02191	1.29796	0.90239	0.987965	12.9003	11.1828	4.84392	9.45899	9.68716	2.63252	5.87423	2.61888	3.69676	2.8305
Arg1	0.52367	1.60742	1.62145	0.800965	0.446494	0.777865	1.08576	1.3672	0.698221	0.826392	0.569642	1.15429	1.5146	1.18803	0.474254
Renlta	1.02855	1.11895	1.44167	0.80457	0.606272	0.189402	0.521132	0.252781	0.267287	0.244035	0.384753	0.29909	0.432001	0.346707	0.442575
AVERAGE	Fnip1+/+	Fnip1-/-	Fnip1-/-,PGC-1αf/f/MCK-Cre
Il1b	1	4.58762	1.94413
Tnfα	1	3.95056	1.28699
Nos2	1	3.11283	1.20114
F4/80	1	2.64882	1.45198
Chil3	1	9.61464	3.53058
Arg1	1	0.951088	0.980162
Renlta	1	0.294928	0.381025
Fig. 6d
Q-PCR
Gene	Fnip1+/+-1	Fnip1+/+-2	Fnip1+/+-3	Fnip1+/+-4	Fnip1+/+-5	Fnip1-/--1	Fnip1-/--2	Fnip1-/--3	Fnip1-/--4	Fnip1-/--5	Fnip1-/-,PGC-1αf/f/MCK-Cre-1	Fnip1-/-,PGC-1αf/f/MCK-Cre-2	Fnip1-/-,PGC-1αf/f/MCK-Cre-3	Fnip1-/-,PGC-1αf/f/MCK-Cre-4	Fnip1-/-,PGC-1αf/f/MCK-Cre-5
Ccl5	0.978596	1.23842	0.567272	1.6024	0.613316	6.10576	13.3436	7.79058	5.74752	5.42158	1.91812	1.39942	2.94698	3.44777	6.55206
Ccl8	1.03108	1.01309	1.27651	1.17189	0.507435	9.32662	24.8241	24.1868	16.8895	10.4511	5.66236	4.76279	9.42566	10.2872	9.63923
Ccl12	0.701675	1.87937	0.304818	1.65825	0.455885	3.10339	5.0817	5.73837	4.21813	2.33841	3.18903	4.28689	1.38412	6.88099	4.85795
Ccl28	1.33374	1.16439	0.53071	0.899066	1.0721	0.841879	4.0844	0.992716	1.14256	2.78876	0.701233	0.719086	0.788662	0.737243	1.14033
Cxcl9	1.47585	1.14042	0.515867	1.24553	0.622332	3.49624	9.68818	5.67701	4.74777	4.16605	0.971624	2.1392	2.68359	2.93496	3.2886
Cxcl10	1.06911	0.995694	0.587942	1.53227	0.81499	1.70614	5.59524	3.15899	1.94201	4.42664	0.961638	0.962548	0.943751	2.11104	2.4678
Cxcl13	0.041713	0.035399	3.09411	1.82221	0.006564	10.6765	4.79654	26.7816	10.1918	7.57784	1.39919	0.104166	0.059971	2.26725	5.60941
AVERAGE	Fnip1+/+	Fnip1-/-	Fnip1-/-,PGC-1αf/f/MCK-Cre
Ccl5	1	7.68182	3.25287
Ccl8	1	17.1356	7.95545
Ccl12	1	4.096	4.11979
Ccl28	1	1.97006	0.81731
Cxcl9	1	5.55505	2.40359
Cxcl10	1	3.36581	1.48936
Cxcl13	1	12.0049	1.888
Fig. 6i
CD31			Microspheres
sample	No. of capillaries per mm2		sample	No. of capillaries per mm2
Fnip1+/+-1	547.839		Fnip1+/+-1	44.2698
Fnip1+/+-2	381.827		Fnip1+/+-2	55.3373
Fnip1+/+-3	464.833		Fnip1+/+-3	44.2698
Fnip1+/+-4	509.103		Fnip1+/+-4	38.7361
Fnip1+/+-5	337.557		Fnip1-/--1	99.6071
Fnip1+/+-6	420.563		Fnip1-/--2	94.0734
Fnip1+/+-7	381.827		Fnip1-/--3	83.0059
Fnip1-/--1	1317.03		Fnip1-/--4	88.5396
Fnip1-/--2	1743.12		Fnip1-/-,PGC-1αf/f/MCK-Cre-1	49.8035
Fnip1-/--3	1704.39		Fnip1-/-,PGC-1αf/f/MCK-Cre-2	44.2698
Fnip1-/--4	1931.27		Fnip1-/-,PGC-1αf/f/MCK-Cre-3	55.3373
Fnip1-/--5	1654.58		Fnip1-/-,PGC-1αf/f/MCK-Cre-4	66.4
Fnip1-/--6	1355.76
Fnip1-/--7	1328.09		AVERAGE
Fnip1-/--8	2761.33		Fnip1+/+	45.6533
Fnip1-/-,PGC-1αf/f/MCK-Cre-1	708.317		Fnip1-/-	91.3065
Fnip1-/-,PGC-1αf/f/MCK-Cre-2	896.464		Fnip1-/-,PGC-1αf/f/MCK-Cre	53.9527
Fnip1-/-,PGC-1αf/f/MCK-Cre-3	713.851
Fnip1-/-,PGC-1αf/f/MCK-Cre-4	951.801
Fnip1-/-,PGC-1αf/f/MCK-Cre-5	542.305
Fnip1-/-,PGC-1αf/f/MCK-Cre-6	553.373
Fnip1-/-,PGC-1αf/f/MCK-Cre-7	763.654
AVERAGE
Fnip1+/+	434.793
Fnip1-/-	1724.45
Fnip1-/-,PGC-1αf/f/MCK-Cre	732.824
Fig. 6k
PDGFRβ			NG2
sample	Pericytes per mm2		sample	Pericytes per mm2
Fnip1+/+-1	470.367		Fnip1+/+-1	304.355
Fnip1+/+-2	298.821		Fnip1+/+-2	558.907
Fnip1+/+-3	348.625		Fnip1+/+-3	437.164
Fnip1+/+-4	492.502		Fnip1+/+-4	547.839
Fnip1+/+-5	426.097		Fnip1+/+-5	409.496
Fnip1+/+-6	652.98		Fnip1+/+-6	503.569
Fnip1-/--1	1350.23		Fnip1-/--1	1527.31
Fnip1-/--2	1206.35		Fnip1-/--2	1123.35
Fnip1-/--3	1759.73		Fnip1-/--3	1239.56
Fnip1-/--4	1405.57		Fnip1-/--4	1317.03
Fnip1-/--5	1560.51		Fnip1-/--5	1643.52
Fnip1-/--6	1422.17		Fnip1-/--6	1875.93
Fnip1-/-,PGC-1αf/f/MCK-Cre-1	586.575		Fnip1-/-,PGC-1αf/f/MCK-Cre-1	437.164
Fnip1-/-,PGC-1αf/f/MCK-Cre-2	503.569		Fnip1-/-,PGC-1αf/f/MCK-Cre-2	525.704
Fnip1-/-,PGC-1αf/f/MCK-Cre-3	614.244		Fnip1-/-,PGC-1αf/f/MCK-Cre-3	354.159
Fnip1-/-,PGC-1αf/f/MCK-Cre-4	542.305		Fnip1-/-,PGC-1αf/f/MCK-Cre-4	780.256
Fnip1-/-,PGC-1αf/f/MCK-Cre-5	664.047		Fnip1-/-,PGC-1αf/f/MCK-Cre-5	636.379
Fnip1-/-,PGC-1αf/f/MCK-Cre-6	503.569		Fnip1-/-,PGC-1αf/f/MCK-Cre-6	652.98
AVERAGE			AVERAGE
Fnip1+/+	448.232		Fnip1+/+	460.222
Fnip1-/-	1450.76		Fnip1-/-	1454.45
Fnip1-/-,PGC-1αf/f/MCK-Cre	569.052		Fnip1-/-,PGC-1αf/f/MCK-Cre	564.44

## Sheet: Figure 7
Fig. 7a
F4/80
sample	Macrophges per mm2
Fnip1f/f Contralteral -1	94.0734
Fnip1f/f Contralteral -2	138.343
Fnip1f/f Contralteral -3	55.3373
Fnip1f/f Contralteral -4	99.6071
Fnip1f/f Ischemic -1	265.619
Fnip1f/f Ischemic -2	237.95
Fnip1f/f Ischemic -3	210.282
Fnip1f/f Ischemic -4	154.944
FNIP1 MKO Contralteral-1	304.355
FNIP1 MKO Contralteral-2	260.085
FNIP1 MKO Contralteral-3	193.68
FNIP1 MKO Contralteral-4	293.288
FNIP1 MKO Contralteral-5	243.484
FNIP1 MKO Contralteral-6	166.012
FNIP1 MKO Ischemic -1	332.024
FNIP1 MKO Ischemic -2	470.367
FNIP1 MKO Ischemic -3	431.631
FNIP1 MKO Ischemic -4	442.698
FNIP1 MKO Ischemic -5	387.361
FNIP1 MKO Ischemic -6	420.563
AVERAGE
Fnip1f/f Contralteral	96.8402
Fnip1f/f Ischemic	217.199
FNIP1 MKO Contralteral	243.484
FNIP1 MKO Ischemic	414.107
Fig. 7b
Q-PCR
Gene	Fnip1f/f Contralteral -1	Fnip1f/f Contralteral -2	Fnip1f/f Contralteral -3	Fnip1f/f Contralteral -4	Fnip1f/f Ischemic -1	Fnip1f/f Ischemic -2	Fnip1f/f Ischemic -3	Fnip1f/f Ischemic -4	FNIP1 MKO Contralteral-1	FNIP1 MKO Contralteral-2	FNIP1 MKO Contralteral-3	FNIP1 MKO Contralteral-4	FNIP1 MKO Contralteral-5	FNIP1 MKO Contralteral-6	FNIP1 MKO Ischemic -1	FNIP1 MKO Ischemic -2	FNIP1 MKO Ischemic -3	FNIP1 MKO Ischemic -4	FNIP1 MKO Ischemic -5	FNIP1 MKO Ischemic -6
F4/80	0.907044	1.61233	0.448382	1.03224	11.598	9.0657	5.08533	5.97336	5.06377	5.77966	11.0314	2.39592	2.86358	4.56284	11.5812	11.3105	14.7197	3.05686	10.8495
Il1b	0.925459	0.466088	1.32417	1.28428	3.08999	2.13231	4.98	3.3276	2.64673	2.72363	5.54301	2.88057	2.0552	3.06775	13.8785	7.76289	19.4008	7.45088	7.99126
Tnfa	1.38	0.984554	0.854294	0.781149	3.42455	1.90867	4.46549	6.32384	4.0616	3.65547	2.17347	2.78865			5.2503	8.09525	9.64455	3.35108	6.33815	5.92442
Nos2	0.303222	0.893811	1.64717	1.1558	2.67695	1.48333	5.05314	5.5745	1.40259	1.51187	1.6778	1.3138	1.85584	1.84578	9.20064	5.74377	6.59322	2.18641	5.27991	5.38627
Chil3	0.0704845	0.855697	0.965273	2.10855	16.0045	5.34415	8.09898	6.59195	7.84406	8.63213	4.09379	3.29861	2.51683		244.529	54.5681	107.192	147.209	32.906	28.9223
Arg1	0.835357	0.825798	1.32294	1.01591	11.9077	5.89732	6.17156	2.2372	1.50147	9.40816	4.76489	1.62013	2.64154	1.23078	3.72555	3.45458	4.37135	4.3353	1.74864	4.87743
Retnla	1.15953	0.854024	1.26482	0.721633	2.94662	2.26241	1.62676	0.996728	0.932242	1.63141	1.084	0.444834	0.669264	0.714486	0.19427	0.278581	0.222633	0.41953	0.28571	0.376628
Il10	0.723443	1.07397	1.14707	1.05552	1.82507	1.2294	3.00622	3.11224	0.947996	0.616833	0.621124	1.01252	1.07025	0.665704	3.34719	1.55612	2.32616	1.18752	1.56694	3.08005
Ccl4	0.479764	0.536034	1.4146	1.5696	5.22487	5.50368	4.53278	10.8183	3.2499	9.92039	7.01477	7.83752	3.8116	9.32043	44.4896	15.1411	20.0481	22.8702	13.1811	20.1177
Tgfb1	0.73593	0.893563	1.17498	1.19552	2.9642	2.50124	5.66722	3.85743	1.30373	1.0123	1.26369	1.19139	1.03357		8.74005	3.93849	6.46496	3.71314	4.4157	4.30986
Tgfb2	0.792726	1.18501	1.3103	0.711973	0.729456	0.558602	0.798239	0.913764	0.879584	1.00688	1.51561	0.69732	0.584345	1.99293	1.49474	0.779107	1.20155	0.721911	0.694908	0.901184
Tgfb3	0.796099	1.09507	1.07999	1.02884	0.637731	0.486672	1.33887	1.27105	0.635525	0.416394	0.416394	0.549435	1.11035	0.32783	3.24006	0.613876	1.11808	0.502091	0.901888	0.874191
AVERAGE	Fnip1f/f Contralteral	Fnip1f/f Ischemic	FNIP1 MKO Contralteral	FNIP1 MKO Ischemic
F4/80	1	7.93061	5.28287	10.3035
Il1b	1	3.38248	3.15282	11.2969
Tnfa	1	4.03064	3.1698	6.43396
Nos2	1	3.69698	1.60128	5.7317
Chil3	1	9.0099	5.27708	102.554
Arg1	1	6.55343	3.52783	3.75214
Retnla	1	1.95813	0.912705	0.296225
Il10	1	2.29323	0.822405	2.17733
Ccl4	1	6.5199	6.8591	22.6413
Tgfb1	1	3.74752	1.16094	5.2637
Tgfb2	1	0.750015	1.11278	0.965566
Tgfb3	1	0.933582	0.575989	1.20836
Fig. 7f
CD31			NG2			PDGFRβ
sample	No. of capillaries per mm2		sample	Pericytes per mm2		sample	Pericytes per mm2
Fnip1f/f Contralteral -1	415.03		Fnip1f/f Contralteral -1	470.367		Fnip1f/f Contralteral -1	387.361
Fnip1f/f Contralteral -2	365.226		Fnip1f/f Contralteral -2	370.76		Fnip1f/f Contralteral -2	448.232
Fnip1f/f Contralteral -3	403.962		Fnip1f/f Contralteral -3	442.698		Fnip1f/f Contralteral -3	442.698
Fnip1f/f Contralteral -4	437.164		Fnip1f/f Contralteral -4	509.103		Fnip1f/f Contralteral -4	409.496
Fnip1f/f Ischemic -1	769.188		Fnip1f/f Ischemic -1	913.065		Fnip1f/f Ischemic -1	625.311
Fnip1f/f Ischemic -2	531.238		Fnip1f/f Ischemic -2	691.716		Fnip1f/f Ischemic -2	846.66
Fnip1f/f Ischemic -3	475.901		Fnip1f/f Ischemic -3	592.109		Fnip1f/f Ischemic -3	741.52
Fnip1f/f Ischemic -4	691.716		Fnip1f/f Ischemic -4	652.98		Fnip1f/f Ischemic -4	664.047
FNIP1 MKO Contralteral-1	1305.96		FNIP1 MKO Contralteral-1	1162.08		FNIP1 MKO Contralteral-1	1604.78
FNIP1 MKO Contralteral-2	1577.11		FNIP1 MKO Contralteral-2	1151.02		FNIP1 MKO Contralteral-2	1117.81
FNIP1 MKO Contralteral-3	1217.42		FNIP1 MKO Contralteral-3	1322.56		FNIP1 MKO Contralteral-3	1095.68
FNIP1 MKO Contralteral-4	1433.24		FNIP1 MKO Contralteral-4	1477.51		FNIP1 MKO Contralteral-4	1372.36
FNIP1 MKO Contralteral-5	1505.17		FNIP1 MKO Contralteral-5	1305.96		FNIP1 MKO Contralteral-5	1339.16
FNIP1 MKO Contralteral-6	1328.09		FNIP1 MKO Contralteral-6	1350.23		FNIP1 MKO Contralteral-6	1488.57
FNIP1 MKO Ischemic -1	1765.26		FNIP1 MKO Ischemic -1	1499.64		FNIP1 MKO Ischemic -1	1687.79
FNIP1 MKO Ischemic -2	1549.44		FNIP1 MKO Ischemic -2	1964.47		FNIP1 MKO Ischemic -2	1289.36
FNIP1 MKO Ischemic -3	2047.48		FNIP1 MKO Ischemic -3	1687.79		FNIP1 MKO Ischemic -3	1566.04
FNIP1 MKO Ischemic -4	1571.58		FNIP1 MKO Ischemic -4	1709.92		FNIP1 MKO Ischemic -4	1538.38
FNIP1 MKO Ischemic -5	1815.06		FNIP1 MKO Ischemic -5	1593.71		FNIP1 MKO Ischemic -5	1887
FNIP1 MKO Ischemic -6	1709.92		FNIP1 MKO Ischemic -6	1920.2		FNIP1 MKO Ischemic -6	2058.55
AVERAGE			AVERAGE			AVERAGE
Fnip1f/f Contralteral	405.346		Fnip1f/f Contralteral	448.232		Fnip1f/f Contralteral	421.947
Fnip1f/f Ischemic	617.011		Fnip1f/f Ischemic	712.467		Fnip1f/f Ischemic	719.385
FNIP1 MKO Contralteral	1394.5		FNIP1 MKO Contralteral	1294.89		FNIP1 MKO Contralteral	1336.4
FNIP1 MKO Ischemic	1743.12		FNIP1 MKO Ischemic	1729.29		FNIP1 MKO Ischemic	1671.19
Fig. 7h
Fractional flow
	Pre	Post	D1	D3	D6	D8	D10	D12	D14	D16
Fnip1f/f -1	1.0627	0.15	0.1527	0.2467	0.3383	0.3917	0.407	0.5663	0.52	0.6103
Fnip1f/f -2	0.9053	0.1393	0.1377	0.288	0.375	0.389	0.506	0.5533	0.503	0.591
Fnip1f/f -3	1.0047	0.145	0.209	0.42	0.4307	0.497	0.6023	0.479	0.5797	0.572
Fnip1f/f -4	1.067	0.225	0.188	0.2405	0.464	0.504	0.4213	0.47	0.6455	0.6745
FNIP1 MKO-1	1.1123	0.1007	0.1863	0.5277	0.503	0.5265	0.7315	0.6225	0.776	0.8585
FNIP1 MKO-2	1.063	0.034	0.158	0.2437	0.505	0.543	0.632	0.68	0.78	0.826
FNIP1 MKO-3	1.039	0.113	0.1727	0.4943	0.478	0.6345	0.775	0.8705	0.789	0.9085
FNIP1 MKO-4	0.781	0.0523	0.107	0.244	0.5155	0.487
FNIP1 MKO-5	1.109	0.067	0.109	0.2467	0.3923	0.599	0.686	0.7165	0.802	1.038
AVERAGE	Pre	Post	D1	D3	D6	D8	D10	D12	D14	D16
Fnip1f/f	1.00992	0.164825	0.17185	0.2988	0.402	0.445425	0.48415	0.51715	0.56205	0.61195
FNIP1 MKO	1.02086	0.0734	0.1466	0.35128	0.47876	0.558	0.706125	0.722375	0.78675	0.90775

## Sheet: Supplementary Figure 1
Supplementary Fig. 1b
Q-PCR		Skeletal muscle		EC
Sample	Gene	NORMALIZED	Sample	NORMALIZED
NTG-1	Fnip1	1.02639	NTG-1	0.600465
NTG-2	Fnip1	1.19157	NTG-2	0.22446
NTG-3	Fnip1	1.00524	NTG-3	0.995259
NTG-4	Fnip1	0.776798	NTG-4	2.17982
MCK-FNIP1 Tg-1	Fnip1	90.5959	MCK-FNIP1 Tg-1	0.833731
MCK-FNIP1 Tg-2	Fnip1	136.544	MCK-FNIP1 Tg-2	0.43975
MCK-FNIP1 Tg-3	Fnip1	171.151	MCK-FNIP1 Tg-3	1.07884
MCK-FNIP1 Tg-4	Fnip1	74.3995
AVERAGE	Fnip1		AVERAGE	Fnip1
NTG	1		NTG	1
MCK-FNIP1 Tg	118.173		MCK-FNIP1 Tg	0.784106
Supplementary Fig. 1c
CD31
sample	% of proliferating endothelial cells (CD31+Ki67+/CD31+)		sample	No. of capillaries per mm2
NTG-1	4.16667		MCK-FNIP1 Tg-1	6.25
NTG-2	6.41026		MCK-FNIP1 Tg-2	6.66667
NTG-3	3.73134		MCK-FNIP1 Tg-3	2.08333
NTG-4	2.7027		MCK-FNIP1 Tg-4	8.57143
NTG-5	6.84932		MCK-FNIP1 Tg-5	1.79
AVERAGE			AVERAGE
NTG	4.77206		MCK-FNIP1 Tg	5.07229
Supplementary Fig. 1d
CD31
sample	% of apoptotic endothelial cells (CD31+TUNEL+/CD31+)		sample	No. of capillaries per mm2
NTG-1	1.92308		MCK-FNIP1 Tg-1	9.45946
NTG-2	3.87597		MCK-FNIP1 Tg-2	8
NTG-3	1.73611		MCK-FNIP1 Tg-3	7.18954
NTG-4	0.847458		MCK-FNIP1 Tg-4	8.04598
NTG-5	2.83401		MCK-FNIP1 Tg-5	4.83092
AVERAGE			AVERAGE
NTG	2.24332		MCK-FNIP1 Tg	7.50518

## Sheet: Supplementary Figure 2
Supplementary Fig. 2d
Microspheres			Microspheres		Microspheres
sample (GC-H)	No. of capillaries per mm2		sample (WV-H)	No. of capillaries per mm2	sample (WV-Z)	No. of capillaries per mm2
Fnip1+/+-1	962.869		Fnip1+/+-1	415.03	Fnip1+/+-1	44.2698
Fnip1+/+-2	708.317		Fnip1+/+-2	625.311	Fnip1+/+-2	38.7361
Fnip1+/+-3	326.49		Fnip1+/+-3	426.097	Fnip1+/+-3	38.7361
Fnip1+/+-4	282.22		Fnip1+/+-4	304.355	Fnip1+/+-4	44.2698
FNIP1 KO-1	1433.24		FNIP1 KO-1	1643.52	FNIP1 KO-1	83.0059
FNIP1 KO-2	1388.97		FNIP1 KO-2	1582.65	FNIP1 KO-2	77.4722
FNIP1 KO-3	1106.75		FNIP1 KO-3	1997.68	FNIP1 KO-3	99.6071
FNIP1 KO-4	1538.38		FNIP1 KO-4	1167.62	FNIP1 KO-4	83.0059
FNIP1 TgKO-1	658.514		FNIP1 TgKO-1	492.502	FNIP1 TgKO-1	38.7361
FNIP1 TgKO-2	553.373		FNIP1 TgKO-2	326.49	FNIP1 TgKO-2	44.2698
FNIP1 TgKO-3	398.428		FNIP1 TgKO-3	348.625	FNIP1 TgKO-3	27.6686
FNIP1 TgKO-4	459.299		FNIP1 TgKO-4	498.035	FNIP1 TgKO-4	33.2024
AVERAGE			AVERAGE		AVERAGE
Fnip1+/+	569.974		Fnip1+/+	442.698	Fnip1+/+	41.503
FNIP1 KO	1366.83		FNIP1 KO	1597.86	FNIP1 KO	85.7728
FNIP1 TgKO	517.404		FNIP1 TgKO	416.413	FNIP1 TgKO	35.9692

## Sheet: Supplementary Figure 3
Supplementary Fig. 3b
Q-PCR
Sample	Gene	NORMALIZED
Fnip1f/f-1	Fnip1	0.978317
Fnip1f/f-2	Fnip1	1.02168
Fnip1f/f-3	Fnip1	1.67842
Fnip1f/f-4	Fnip1	1.22766
Fnip1f/f-5	Fnip1	1.09101
Fnip1f/f-6	Fnip1	0.471496
Fnip1f/f-7	Fnip1	1.02297
Fnip1f/f-8	Fnip1	0.861648
Fnip1f/f-9	Fnip1	0.646805
FNIP1 MKO-1	Fnip1	0.00773374
FNIP1 MKO-2	Fnip1	0.00488674
FNIP1 MKO-3	Fnip1	0.0036489
FNIP1 MKO-4	Fnip1	0.00438857
FNIP1 MKO-5	Fnip1	0.0109246
FNIP1 MKO-6	Fnip1	0.00884926
FNIP1 MKO-7	Fnip1	0.00824923
FNIP1 MKO-8	Fnip1	0.00912263
FNIP1 MKO-9	Fnip1	0.00729051
FNIP1 MKO-10	Fnip1	0.00713957
FNIP1 MKO-11	Fnip1	0.0102828
AVERAGE
Fnip1f/f	1
FNIP1 MKO	0.0075015
Supplementary Fig. 3e
Q-PCR
Gene	Fnip1f/f-1	Fnip1f/f-2	Fnip1f/f-3	Fnip1f/f-4	Fnip1f/f-5	Fnip1f/f-6	Fnip1f/f-7	Fnip1f/f-8	FNIP1 MKO-1	FNIP1 MKO-2	FNIP1 MKO-3	FNIP1 MKO-4	FNIP1 MKO-5	FNIP1 MKO-6	FNIP1 MKO-7	FNIP1 MKO-8
Vegfa	1.36031	0.939284	0.939268	0.808411	1.14278	0.863001	0.946948		2.04947	2.22565	1.91441	2.40947	2.14861	1.8241	1.70857	1.4277
Vegfa120	1.4117	0.986532	1.07584	0.720188	0.99392	0.895331	0.916494		1.3636	1.09771	0.850209	1.12914	1.29687	1.0891	0.93041	0.86351
Vegfa164	1.23335	0.898356	1.07775	0.56661	1.34407	0.967612	0.912253		1.88013	2.60096	2.09095	2.42517	2.43614	1.76155	2.02686	1.42489
Vegfa188	1.19371	0.857421	0.972891	0.843208	1.15126	0.967901	1.01361		2.05795	2.54719	1.43083	2.1688	2.56618	2.01627	2.19923	1.88709
Vegfb167	0.962506	0.979331	1.10563	1.15258	0.907436	1.07913	1.03159	0.781798	1.986	2.5051	2.24213	2.05604	1.53142	1.54207	1.53673	1.08288
Vegfb186	1.32458	1.02493	1.08337	0.876928	0.993457	0.898462	0.996906	0.801364	2.85904	2.31423	2.36285	2.63085	1.65925	1.54813	1.85386	1.44948
Esm1	1.29186	0.778062	0.816272	0.566203	0.691657	1.61284	1.2431		1.30699	1.60369	1.33644	2.57183	1.84505	2.184	1.87965
Nrp1	1.10993	0.563745	1.1423	0.835607	0.999016	1.24808	1.10133		1.17179	1.47752	1.20088	1.74977	1.19551	1.26368	1.27399
Nrp2	1.17855	0.490443	1.40294	1.2	0.920336	1.2806	0.527138		1.39023	1.68571	1.13983	0.916034	1.28759	1.64754	1.82691
AVERAGE	Fnip1f/f	FNIP1 MKO
Vegfa	1	2.04004
Vegfa120	1	1.10815
Vegfa164	1	2.17454
Vegfa188	1	2.14092
Vegfb167	1	1.77266
Vegfb186	1	2.0037
Esm1	1	1.81823
Nrp1	1	1.3333
Nrp2	1	1.41341
Supplementary Fig. 3f
Western blot	NORMALIZED
Fnip1f/f-1	1.52812
Fnip1f/f-2	0.817421
Fnip1f/f-3	0.654462
Fnip1f/f-4	0.150604
Fnip1f/f-5	0.515211
Fnip1f/f-6	2.33419
FNIP1 MKO-1	5.98425
FNIP1 MKO-2	7.30478
FNIP1 MKO-3	4.30312
FNIP1 MKO-4	5.07935
FNIP1 MKO-5	4.88052
FNIP1 MKO-6	4.81118
AVERAGE
Fnip1f/f	1
FNIP1 MKO	5.39387
Supplementary Fig. 3h
Sample	106 EC cells /g tissue
Fnip1f/f-1	0.290928
Fnip1f/f-2	1.07969
Fnip1f/f-3	0.975137
Fnip1f/f-4	2.17918
FNIP1 MKO-1	1.44104
FNIP1 MKO-2	3.39032
FNIP1 MKO-3	4.0842
FNIP1 MKO-4	6.30153
AVERAGE
Fnip1f/f	1.13124
FNIP1 MKO	3.80427
Supplementary Fig. 3i
Q-PCR
Gene	Fnip1f/f-1	Fnip1f/f-2	Fnip1f/f-3	FNIP1 MKO-1	FNIP1 MKO-2	FNIP1 MKO-3
Pecam1	0.765415	2.23428	0.0003	0.264055	3.60062	1.63021
Nos3	0.270427	2.5276	0.201976	0.277013	0.261349	0.252935
Kdr	0.247842	2.36026	0.391902	0.127091	1.7194	0.911903
Fli3	0.500364	2.11124	0.402029	0.128872	2.051	0.885913
Ets2	0.269317	2.38767	0.343016	0.086966	1.6998	0.673132
Cd34	0.667296	1.71101	0.621689	0.333215	1.64999	0.797133
AVERAGE	Fnip1f/f	FNIP1 MKO
Pecam1	1	1.83163
Nos3	1	0.263766
Kdr	1	0.919464
Fli3	1.00454	1.02193
Ets2	1	0.819965
Cd34	1	0.92678
Supplementary Fig. 3k
Microspheres		Microspheres
sample (WV-Z)	No. of capillaries per mm2	sample (WV-H)	No. of capillaries per mm2
Fnip1f/f-1	630.845	Fnip1f/f-1	38.7361
Fnip1f/f-2	758.121	Fnip1f/f-2	33.2024
Fnip1f/f-3	658.514	Fnip1f/f-3	44.2698
Fnip1f/f-4	520.17	Fnip1f/f-4	44.2698
Fnip1f/f-5	542.305	Fnip1f/f-5	49.8035
Fnip1f/f-6	514.637	Fnip1f/f-6	55.3373
FNIP1 MKO-1	1665.65	FNIP1 MKO-1	94.0734
FNIP1 MKO-2	1355.76	FNIP1 MKO-2	105.141
FNIP1 MKO-3	1538.38	FNIP1 MKO-3	77.4722
FNIP1 MKO-4	1582.65	FNIP1 MKO-4	121.742
FNIP1 MKO-5	1411.1	FNIP1 MKO-5	116.208
FNIP1 MKO-6	1438.77	FNIP1 MKO-6	99.6071
AVERAGE		AVERAGE
Fnip1f/f	604.099	Fnip1f/f	44.2698
FNIP1 MKO	1498.72	FNIP1 MKO	102.374

[truncated: 5 more sheets: Supplementary Figure 4, Supplementary Figure 5, Supplementary Figure 6, Supplementary Figure 7, Supplementary Figure 8]
